# Supplementary material for: PmDNE: Prediction of miRNA-Disease Association Based on Network Embedding and Network Similarity Analysis
Source: Biomed Res Int. 2020 Dec 7;2020:6248686. doi: 10.1155/2020/6248686 (PMC7735824; doi:10.1155/2020/6248686)
Supplement: Supplementary Materials — Supplementary file 1: main code for PmDNA. [file 6248686.f1.py]

#!/usr/bin/env python
# -*- coding: utf-8 -*-
'''
the github link is https://github.com/liuyingiscookie/PMDNE
all data and result is in the website
Direct operation main.py or the website's ../model/train. You can get the result.
'''


import operator
import os
import random
import sys
from sklearn.linear_model import LogisticRegression
from sklearn.svm import SVC
from sklearn.ensemble import GradientBoostingClassifier
from sklearn.neighbors import KNeighborsClassifier
from sklearn.ensemble import  AdaBoostClassifier

from argparse import ArgumentParser, ArgumentDefaultsHelpFormatter
from functools import cmp_to_key
from math import *
import os
import sys
import random
import operator
import networkx as nx
#splitdata
from sklearn.model_selection import KFold,train_test_split

from datasketch import MinHashLSHForest, MinHash, MinHashLSH
#生成负样本
from sklearn.model_selection import train_test_split
import random


import math
import matplotlib.pyplot as plt
import numpy as np
import pandas as pd
from sklearn import metrics
from sklearn import preprocessing
from sklearn.ensemble import RandomForestClassifier
from sklearn.metrics import average_precision_score


import random
from io import open
import os
import random
from networkx.algorithms import bipartite as bi
import networkx as nx
import numpy as np
from io import open
import os
import itertools
import matplotlib.pyplot as plt
from scipy import stats
import pandas as pd
import logging
import sys
from io import open
from os import path
from time import time
from glob import glob
from six.moves import range, zip, zip_longest
from six import iterkeys
from collections.abc import Iterable
from collections import defaultdict
from multiprocessing import cpu_count
import random
from random import shuffle
from itertools import product, permutations
from scipy.io import loadmat
from scipy.sparse import issparse

from concurrent.futures import ProcessPoolExecutor

from multiprocessing import Pool
from multiprocessing import cpu_count
import math
def misi():
    dic={}
    mirdic={}
    mir=pd.read_excel("..\data\mir_number.xlsx")

    for i in range(mir.shape[0]):
        dic[mir["mir"][i]]="m"+str(i)

    n=pd.read_excel(r"..\data\miRNAnumber.xlsx",header=None)

    d=pd.read_table(r"..\data\miRNAfunctionalsimilarity.txt",header=None)


    for i in range(n.shape[0]):
        c={}
        for j in range(n.shape[0]):
            if n[1][j] in dic and d[i][j]!=0:

                c[dic[n[1][j]]] = d[i][j]
        if n[1][i] in dic:
            mirdic[dic[n[1][i]]]=c
    return mirdic

def disi():
    dic={}
    disdic={}
    dis=pd.read_excel("..\data\disease_number.xlsx")

    for i in range(dis.shape[0]):
        dic[dis["disease"][i]]="d"+str(i)

    n=pd.read_excel(r"..\data\diseasenumber.xlsx",header=None)

    d=pd.read_table(r"..\data\diseasesemanticsimilarity1.txt",header=None)


    for i in range(n.shape[0]):
        c={}
        for j in range(n.shape[0]):
            if n[1][j] in dic and d[i][j]!=0:

                c[dic[n[1][j]]] = d[i][j]
        if n[1][i] in dic:
            disdic[dic[n[1][i]]]=c
    # print("disdic number"+disdic)
    return disdic


# print(mirdic)
def construct_lsh(obj_dict):
    lsh_0 = MinHashLSH(threshold=0, num_perm=128,params=None)
    lsh_5 = MinHashLSH(threshold=0.6, num_perm=128,params=None)
    # forest = MinHashLSHForest(num_perm=128)
    keys = list(obj_dict.keys())
    values = list(obj_dict.values())
    ms = []
    for i in range(len(keys)):
        temp = MinHash(num_perm=128)
        for d in values[i]:
            temp.update(d.encode('utf8'))
        ms.append(temp)
        lsh_0.insert(keys[i], temp)
        lsh_5.insert(keys[i], temp)

    return lsh_0,lsh_5, keys, ms

def get_negs_by_lsh(user_dict, item_dict, num_negs):

    sample_num_u = max(300, int(len(user_dict)*0.01*num_negs))
    sample_num_v = max(300, int(len(item_dict)*0.01*num_negs))
    negs_u = call_get_negs_by_lsh(sample_num_u,user_dict)
    negs_v = call_get_negs_by_lsh(sample_num_v,item_dict)
    return negs_u,negs_v

def call_get_negs_by_lsh(sample_num, obj_dict):
    #obj_dict是m和d的连接关系
    lsh_0,lsh_5, keys, ms = construct_lsh(obj_dict)
    visited = []
    negs_dict = {}
    for i in range(len(keys)):
        record = []
        if i in visited:
            continue
        visited.append(i)
        record.append(i)
        total_list = set(keys)
        sim_list = set(lsh_0.query(ms[i]))
        high_sim_list = set(lsh_5.query(ms[i]))
        total_list = list(total_list - sim_list)
        for j in high_sim_list:
            total_list = set(total_list)
            ind = keys.index(j)
            if ind not in visited:
                visited.append(ind)
                record.append(ind)
            sim_list_child = set(lsh_0.query(ms[ind]))
            total_list = list(total_list - sim_list_child)
        total_list = random.sample(list(total_list), min(sample_num, len(total_list)))
        for j in record:
            key = keys[j]
            negs_dict[key] = total_list
    return negs_dict
class GraphUtils(object):
    def __init__(self, model_path):
        self.model_path = model_path
        self.G = nx.Graph()
        self.edge_dict_u = {}
        self.edge_dict_v = {}
        self.edge_list = []
        self.node_u = []
        self.node_v = []
        self.authority_u, self.authority_v = {}, {}
        self.walks_u, self.walks_v = [], []
        self.G_u, self.G_v = None, None
        self.fw_u = os.path.join(self.model_path, "homogeneous_u.dat")
        self.fw_v = os.path.join(self.model_path, "homogeneous_v.dat")
        self.negs_u = {}
        self.negs_v = {}
        self.context_u = {}
        self.context_v = {}


    def construct_training_graph(self, filename=None):

        # 类型为{user：{item:rate,item:rate}}
        #如果没有训练数据文件  在default下创建一个ratings_train.dat 读取default下的训练数据
        if filename is None:
            filename = os.path.join(self.model_path, "ratings_train.dat")
        #疾病节点和miRNA节点
        nodeu=[]
        nodev=[]
        #边集
        edge_list_u_v = []
        edge_list_v_u = []
        with open(filename, encoding="UTF-8") as fin:
            line = fin.readline()
            while line:

                user, item, rating = line.strip().split("\t")

                if self.edge_dict_u.get(user) is None:
                    self.edge_dict_u[user] = {}
                if self.edge_dict_v.get(item) is None:
                    self.edge_dict_v[item] = {}
                edge_list_u_v.append((user, item, float(rating)))
                self.edge_dict_u[user][item] = float(rating)
                self.edge_dict_v[item][user] = float(rating)
                edge_list_v_u.append((item, user, float(rating)))
                line = fin.readline()
        # create bipartite graph
        #存储节点
        self.node_u = list(self.edge_dict_u.keys())
        self.node_v = list(self.edge_dict_v.keys())
        #排序nx.
        self.node_u.sort()
        self.node_v.sort()

        self.G.add_nodes_from(self.node_u, bipartite=0)

        self.G.add_nodes_from(self.node_v, bipartite=1)
        # edge_list_u_v+edge_list_v_u是所有有关系的边，从d到m和从m到d
        self.G.add_weighted_edges_from(edge_list_u_v+edge_list_v_u)

        self.edge_list = edge_list_u_v

    def calculate_centrality(self, mode='hits'):
        if mode == 'degree_centrality':
            a = nx.degree_centrality(self.G)

        else:
    #Authority值(权威度)和Hub值(中心度)
            h, a = nx.hits(self.G)


        max_a_u, min_a_u,max_a_v,min_a_v = 0, 100000, 0, 100000

        for node in self.G.nodes():

            if node[0] == "m":
                # 求出d和m最大和最小的权威值
                if max_a_u < a[node]:
                    max_a_u = a[node]
                if min_a_u > a[node]:
                    min_a_u = a[node]
            if node[0] == "d":
                if max_a_v < a[node]:
                    max_a_v = a[node]
                if min_a_v > a[node]:
                    min_a_v = a[node]

        for node in self.G.nodes():

            if node[0] == "m":
                #权威值归一化
                if max_a_u-min_a_u != 0:
                    self.authority_u[node] = (float(a[node])-min_a_u) / (max_a_u-min_a_u)
                else:
                    self.authority_u[node] = 0
            if node[0] == 'd':
                if max_a_v-min_a_v != 0:
                    self.authority_v[node] = (float(a[node])-min_a_v) / (max_a_v-min_a_v)
                else:
                    self.authority_v[node] = 0

    def calculate_centrality_only(self, mode='hits'):
        if mode == 'degree_centrality':
            a = nx.degree_centrality(self.G)

        else:
            # Authority值(权威度)和Hub值(中心度)
            h, a = nx.hits(self.G)

        max_a_u, min_a_u, max_a_v, min_a_v = 0, 100000, 0, 100000

        for node in self.G.nodes():

            if node[0] == "m":
                # 求出d和m最大和最小的权威值
                if max_a_u < a[node]:
                    max_a_u = a[node]
                if min_a_u > a[node]:
                    min_a_u = a[node]
            if node[0] == "d":
                if max_a_v < a[node]:
                    max_a_v = a[node]
                if min_a_v > a[node]:
                    min_a_v = a[node]

        for node in self.G.nodes():

            if node[0] == "m":
                # 权威值归一化
                if max_a_u - min_a_u != 0:
                    self.authority_u[node] = (float(a[node]) - min_a_u) / (max_a_u - min_a_u)
                else:
                    self.authority_u[node] = 0
            if node[0] == 'd':
                if max_a_v - min_a_v != 0:
                    self.authority_v[node] = (float(a[node]) - min_a_v) / (max_a_v - min_a_v)
                else:
                    self.authority_v[node] = 0

    def homogeneous_graph_random_walks(self, percentage, maxT, minT,k,m):
        # print(len(self.node_u),len(self.node_v))
        A = bi.biadjacency_matrix(self.G, self.node_u, self.node_v, dtype=np.float,weight='weight', format='csr')

        row_index = dict(zip(self.node_u, itertools.count()))
        col_index = dict(zip(self.node_v, itertools.count()))
        index_row = dict(zip(row_index.values(), row_index.keys()))
        index_item = dict(zip(col_index.values(), col_index.keys()))

        AT = A.transpose()
        dicm=misi()
        dicd=disi()
        #fw_u是u的同构图
        self.save_homogenous_graph_to_file_by_consim(A.dot(AT), self.fw_u, index_row, index_row,dicm,k)
        self.save_homogenous_graph_to_file_by_consim(AT.dot(A),self.fw_v, index_item,index_item,dicd,m)
        # self.save_homogenous_graph_to_file(A.dot(AT),self.fw_u, index_row,index_row)
        # self.save_homogenous_graph_to_file(AT.dot(A),self.fw_v, index_item,index_item)
        # 同构图边 G_u为顶点:[顶点，顶点]格式 walks_u为随机游走的序列

        self.G_u, self.walks_u = self.get_random_walks_restart(self.fw_u, self.authority_u, percentage=percentage, maxT=maxT, minT=minT)
        self.G_v, self.walks_v = self.get_random_walks_restart(self.fw_v, self.authority_v, percentage=percentage, maxT=maxT, minT=minT)


    def get_random_walks_restart(self, datafile, hits_dict, percentage, maxT, minT):
        if datafile is None:
            datafile = os.path.join(self.model_path,"rating_train.dat")
        # 同构图边 G为顶点:[顶点，顶点]格式
        G = load_edgelist(datafile, undirected=True)

        print("number of nodes: {}".format(len(G.nodes())))

        print("walking...")
        #hits_dict 是权威值     precentage：停止行走概率。

        walks = build_deepwalk_corpus_random(G, hits_dict, percentage=percentage, maxT = maxT, minT = minT, alpha=0)
        print("walking...ok")
        return G, walks

    def homogeneous_graph_random_walks_for_large_bipartite_graph(self, percentage, maxT, minT):
        A = bi.biadjacency_matrix(self.G, self.node_u, self.node_v, dtype=np.float,weight='weight', format='csr')
        row_index = dict(zip(self.node_u, itertools.count()))
        col_index = dict(zip(self.node_v, itertools.count()))
        index_row = dict(zip(row_index.values(), row_index.keys()))
        index_item = dict(zip(col_index.values(), col_index.keys()))
        AT = A.transpose()
        matrix_u = self.get_homogenous_graph(A.dot(AT), self.fw_u, index_row, index_row)
        matrix_v = self.get_homogenous_graph(AT.dot(A), self.fw_v, index_item, index_item)
        self.G_u, self.walks_u = self.get_random_walks_restart_for_large_bipartite_graph(matrix_u, self.authority_u, percentage=percentage, maxT=maxT, minT=minT)
        self.G_v, self.walks_v = self.get_random_walks_restart_for_large_bipartite_graph(matrix_v, self.authority_v, percentage=percentage, maxT=maxT, minT=minT)

    def homogeneous_graph_random_walks_for_large_bipartite_graph_without_generating(self, datafile, percentage, maxT, minT):
        self.G_u, self.walks_u = self.get_random_walks_restart_for_large_bipartite_graph_without_generating(datafile, self.authority_u, percentage=percentage, maxT=maxT, minT=minT, node_type='u')
        self.G_v, self.walks_v = self.get_random_walks_restart_for_large_bipartite_graph_without_generating(datafile, self.authority_v, percentage=percentage, maxT=maxT, minT=minT,node_type='i')

    def get_random_walks_restart_for_large_bipartite_graph(self, matrix, hits_dict, percentage, maxT, minT):
        G = load_edgelist_from_matrix(matrix, undirected=True)
        print("number of nodes: {}".format(len(G.nodes())))
        print("walking...")
        walks = build_deepwalk_corpus_random(G, hits_dict, percentage=percentage, maxT = maxT, minT = minT, alpha=0)
        print("walking...ok")
        return G, walks

    def get_random_walks_restart_for_large_bipartite_graph_without_generating(self, datafile, hits_dict, percentage, maxT, minT, node_type='u'):
        if datafile is None:
            datafile = os.path.join(self.model_path,"rating_train.dat")
        G = load_edgelist(datafile, undirected=True)
        cnt = 0
        for n in G.nodes():
            if n[0] == node_type:
                cnt += 1
        print("number of nodes: {}".format(cnt))
        print("walking...")
        walks = build_deepwalk_corpus_random_for_large_bibartite_graph(G, hits_dict, percentage=percentage, maxT = maxT, minT = minT, alpha=0,node_type=node_type)
        # print(walks)
        print("walking...ok")
        return G, walks


    def save_words_and_sentences_to_file(self, filenodes, filesentences):
        with open(filenodes,"w") as fw:
            for node in self.G.keys():
                fw.write(node+"\n")

        with open(filesentences,"w") as fs:
            for nodes in self.walks:
                for index in range(0,len(nodes)):
                    if index == len(nodes)-1:
                        fs.write(nodes[index]+"\n")
                    else:
                        fs.write(nodes[index]+" ")
    def get_negs(self,num_negs):
        self.negs_u, self.negs_v = get_negs_by_lsh(self.edge_dict_u,self.edge_dict_v,num_negs)
        # print(len(self.negs_u),len(self.negs_v))
        return self.negs_u, self.negs_v

    def get_context_and_fnegatives(self,G,walks,win_size,num_negs,table):
        # generate context and negatives
        if isinstance(G, Graph):
            node_list = G.nodes()
        elif isinstance(G, list):
            node_list = G
        word2id = {}
        for i in range(len(node_list)):
            word2id[node_list[i]] = i + 1
        walk_list = walks
        print("context...")
        context_dict = {}
        new_neg_dict = {}
        for step in range(len(walk_list)):

            walk = walk_list[step % len(walk_list)]
            # print(walk)
            batch_labels = []
            # travel each walk
            for iter in range(len(walk)):
                start = max(0, iter - win_size)
                end = min(len(walk), iter + win_size + 1)
                # index: index in window
                if context_dict.get(walk[iter]) is None:
                    context_dict[walk[iter]] = []
                    new_neg_dict[walk[iter]] = []
                labels_list = []
                neg_sample = []
                for index in range(start, end):
                    labels_list.append(walk[index])
                while len(neg_sample) < num_negs:
                    sa = random.choice(range(len(node_list)))
                    if table[sa] in labels_list:
                        continue
                    neg_sample.append(table[sa])
                context_dict[walk[iter]].append(labels_list)
                new_neg_dict[walk[iter]].append(neg_sample)
            if len(batch_labels) == 0:
                continue
        print("context...ok")
        return context_dict, new_neg_dict

    def get_context_and_negatives(self,G,walks,win_size,num_negs,negs_dict):
        # generate context and negatives
        if isinstance(G, Graph):
            node_list = list(G.nodes())

        elif isinstance(G, list):
            node_list = list(G)
        word2id = {}
        for i in range(len(node_list)):
            word2id[node_list[i]] = i + 1
        walk_list = walks
        print("context...")
        context_dict = {}
        new_neg_dict = {}
        for step in range(len(walk_list)):
            walk = walk_list[step % len(walk_list)]
            # print(walk)
            # travel each walk
            for iter in range(len(walk)):
                start = max(0, iter - win_size)
                end = min(len(walk), iter + win_size + 1)
                # index: index in window
                if context_dict.get(walk[iter]) is None:
                    context_dict[walk[iter]] = []
                    new_neg_dict[walk[iter]] = []
                labels_list = []
                negs = negs_dict[walk[iter]]
                for index in range(start, end):
                    if walk[index] in negs:
                        negs.remove(walk[index])
                    if walk[index] == walk[iter]:
                        continue
                    else:
                        labels_list.append(walk[index])
                neg_sample = random.sample(negs,min(num_negs,len(negs)))
                context_dict[walk[iter]].append(labels_list)
                new_neg_dict[walk[iter]].append(neg_sample)
        print("context...ok")
        return context_dict, new_neg_dict
        # with open(context_file,'w', encoding='utf-8') as fw1, open(neg_file,'w', encoding='utf-8') as fw2:
        #     for u in context_dict.keys():
        #         fw1.write(u+"\t")
        #         fw2.write(u+"\t")
        #         lens = len(context_dict[u])
        #         for i in range(lens):
        #             str1 = u','.join(context_dict[u][i])
        #             str2 = u','.join(neg_dict[u][i])
        #             if i != lens -1:
        #                 fw1.write(str1+"\t")
        #                 fw2.write(str2+"\t")
        #             else:
        #                 fw1.write(str1+"\n")
        #                 fw2.write(str2+"\n")
        # return context_dict, neg_dict

    def save_homogenous_graph_to_file_by_consim(self, A, datafile, index_row, index_item,dic,x):
        (M, N) = A.shape
        csr_dict = A.__dict__
        data = csr_dict.get("data")

        indptr = csr_dict.get("indptr")

        indices = csr_dict.get("indices")

        col_index = 0
        with open(datafile, 'w') as fw:

            for row in range(M):
                k=[]
                for col in range(indptr[row], indptr[row + 1]):
                    r = row
                    c = indices[col]

                    if index_row.get(r) in dic and  index_item.get(c) in dic[index_row.get(r)]:
                        fw.write(index_row.get(r) + "\t" + index_item.get(c) + "\t" + str((1-x)*data[col_index]+dic[index_row.get(r)][index_item.get(c)]*x) + "\n")
                    else:
                        fw.write(index_row.get(r) + "\t" + index_item.get(c) + "\t" + str((1-x)*data[col_index]) + "\n")
                    k.append(index_item.get(c))
                    col_index += 1


                if index_row.get(row) in dic.keys() and index_row.get(row) in self.G.nodes():
                    for key in dic[index_row.get(row)].keys():
                        if  key not in k and key in self.G.nodes():
                            fw.write(index_row.get(row)+ "\t" + key + "\t" + str(x*(dic[index_row.get(row)][key])) + "\n")

    def save_homogenous_graph_to_file(self, A, datafile, index_row, index_item):
        (M,N) = A.shape
        csr_dict = A.__dict__
        data = csr_dict.get("data")

        indptr = csr_dict.get("indptr")

        indices = csr_dict.get("indices")
        # print(indices)
        col_index = 0
        with open(datafile,'w') as fw:
            for row in range(M):

                for col in range(indptr[row],indptr[row+1]):

                    r = row
                    c = indices[col]
                    fw.write(index_row.get(r)+"\t"+index_item.get(c)+"\t"+str(data[col_index])+"\n")
                    col_index += 1

    def get_homogenous_graph(self, A, datafile, index_row, index_item):
        (M,N) = A.shape
        csr_dict = A.__dict__
        data = csr_dict.get("data")
        indptr = csr_dict.get("indptr")
        indices = csr_dict.get("indices")
        col_index = 0
        matrix = {}
        with open(datafile,'w') as fw:
            for row in range(M):
                for col in range(indptr[row],indptr[row+1]):
                    r = index_row.get(row)
                    c = index_item.get(indices[col])
                    if matrix.get(r) is None:
                        matrix[r] = []
                    matrix[r].append(c)
                    col_index += 1

        return matrix

    def read_sentences_and_homogeneous_graph(self, filesentences=None, datafile=None):
        G = load_edgelist(datafile, undirected=True)
        walks = []
        with open(filesentences,"r") as fin:
            for line in fin.readlines():
                walk = line.strip().split(" ")
                walks.append(walk)
        return G, walks


logger = logging.getLogger("deepwalk")

LOGFORMAT = "%(asctime).19s %(levelname)s %(filename)s: %(lineno)s %(message)s"


class Graph(defaultdict):
    act = {}
    isWeight = False

    def __init__(self):
        super(Graph, self).__init__(list)

    def setIsWeight(self, isWeight):
        self.isWeight = isWeight

    def initAct(self):
        for i in self.keys():
            self.act[i] = 0

    def nodes(self):
        return self.keys()

    def adjacency_iter(self):
        return self.iteritems()

    def subgraph(self, nodes={}):
        subgraph = Graph()

        for n in nodes:
            if n in self:
                subgraph[n] = [x for x in self[n] if x in nodes]

        return subgraph

    def make_undirected(self):

        t0 = time()

        for v in self.keys():
            for other in self[v]:
                if v != other:
                    self[other].append(v)

        t1 = time()
        logger.info('make_directed: added missing edges {}s'.format(t1 - t0))

        self.make_consistent()
        return self

    def make_consistent(self):
        t0 = time()

        if self.isWeight == True:
            for k in iterkeys(self):
                self[k] = self.sortedDictValues(self[k])
                t1 = time()
                logger.info('make_consistent: made consistent in {}s'.format(t1 - t0))
                self.remove_self_loops_dict()
        else:
            for k in iterkeys(self):
                self[k] = list(sorted(set(self[k])))
        t1 = time()
        logger.info('make_consistent: made consistent in {}s'.format(t1 - t0))

        self.remove_self_loops()

        return self

    def sortedDictValues(self, adict):
        keys = adict.keys()
        keys.sort()
        return map(adict.get, keys)

    def make_consistent_dict(self):

        t0 = time()

        for k in iterkeys(self):
            self[k] = self.sortedDictValues(self[k])
        t1 = time()
        logger.info('make_consistent: made consistent in {}s'.format(t1 - t0))
        self.remove_self_loops_dict()
        return self

    def remove_self_loops(self):

        removed = 0
        t0 = time()
        if self.isWeight == True:
            for x in self:
                if x in self[x].keys():
                    del self[x][x]
                    removed += 1
        else:
            for x in self:
                if x in self[x]:
                    self[x].remove(x)
                    removed += 1

        t1 = time()

        logger.info('remove_self_loops: removed {} loops in {}s'.format(removed, (t1 - t0)))
        return self

    def check_self_loops(self):
        for x in self:
            for y in self[x]:
                if x == y:
                    return True

        return False

    def has_edge(self, v1, v2):
        if v2 in self[v1] or v1 in self[v2]:
            return True
        return False

    def degree(self, nodes=None):
        if isinstance(nodes, Iterable):
            return {v: len(self[v]) for v in nodes}
        else:
            return len(self[nodes])

    def order(self):

        return len(self)

    def number_of_edges(self):

        return sum([self.degree(x) for x in self.keys()]) / 2

    def number_of_nodes(self):

        return self.order()

    def random_walk(self, nodes, path_length, alpha=0, rand=random.Random(), start=None):

        G = self
        if start:
            path = [start]
        else:
            # Sampling is uniform w.r.t V, and not w.r.t E
            path = [rand.choice(nodes)]

        while len(path) < path_length:
            cur = path[-1]
            if len(G[cur]) > 0:
                if rand.random() >= alpha:
                    add_node = rand.choice(G[rand.choice(G[cur])])
                    while add_node == cur:
                        add_node = rand.choice(G[rand.choice(G[cur])])
                    path.append(add_node)
                else:
                    path.append(path[0])
            else:
                break
        return path

    def random_walk_restart(self, nodes, percentage, alpha=0, rand=random.Random(), start=None):

        G = self

        # 如果start不为空  则将start加入序列,为空则随机选取一个
        if start:
            path = [start]
        else:
            # Sampling is uniform w.r.t V, and not w.r.t E
            path = [rand.choice(nodes)]

        while len(path) < 1 or random.random() > percentage:
            cur = path[-1]

            if len(G[cur]) > 0:
                if rand.random() >= alpha:
                    add_node = rand.choice(G[cur])
                    while add_node == cur:
                        add_node = rand.choice(G[cur])
                    path.append(add_node)
                else:
                    # 重新回到原始节点
                    path.append(path[0])
            else:
                break
        return path
        # neighbors = []
        # for n in G[cur]:
        #   neighbors.extend(G[n])
        # if len(G[cur]) > 0:
        #   if rand.random() >= alpha:
        #     add_node = rand.choice(neighbors)
        #     path.append(add_node)
        #   else:
        #     path.append(path[0])
        # else:
        #   break
        # return path

    def random_walk_restart_for_large_bipartite_graph(self, nodes, percentage, alpha=0, rand=random.Random(),
                                                      start=None):

        G = self
        if start:
            path = [start]
        else:
            # Sampling is uniform w.r.t V, and not w.r.t E
            path = [rand.choice(nodes)]
        while len(path) < 1 or random.random() > percentage:
            cur = path[-1]
            neighbors = set([])
            for nei in G[cur]:
                neighbors = neighbors.union(set(G[nei]))
            # print(len(neighbors))
            neighbors = list(neighbors)
            if len(G[cur]) > 0:
                if rand.random() >= alpha:
                    add_node = rand.choice(neighbors)
                    while add_node == cur and len(neighbors) > 1:
                        add_node = rand.choice(neighbors)
                    path.append(add_node)
                else:
                    path.append(path[0])
            else:
                break
        return path


def calculateAct(self, node):
    G = self


def build_deepwalk_corpus(G, num_paths, path_length, alpha=0,
                          rand=random.Random(), node_type='u'):
    walks = []

    nodes_total = list(G.nodes())
    nodes = []
    for obj in nodes_total:
        if obj[0] == node_type:
            nodes.append(obj)

    # nodes = list(G.nodes())

    for cnt in range(num_paths):
        rand.shuffle(nodes)
        for node in nodes:
            walks.append(G.random_walk(nodes, path_length, alpha=alpha, rand=rand, start=node))

    return walks


def build_deepwalk_corpus_random(G, hits_dict, percentage, maxT, minT, alpha=0, rand=random.Random()):
    walks = []
    nodes = list(G.nodes())

    for node in nodes:

        num_paths = max(int(math.ceil(maxT * hits_dict[node])), minT)
        # print num_paths,
        # rand=rand.random产生一个随机数   alpha=0
        for cnt in range(num_paths):
            walks.append(G.random_walk_restart(nodes, percentage, rand=rand, alpha=alpha, start=node))

    random.shuffle(walks)

    return walks


def build_deepwalk_corpus_random_for_large_bibartite_graph(G, hits_dict, percentage, maxT, minT, alpha=0,
                                                           rand=random.Random(), node_type='u'):
    walks = []
    nodes_total = list(G.nodes())
    nodes = []
    # print(len(nodes),node_type)
    for obj in nodes_total:
        if obj[0] == node_type:
            nodes.append(obj)
    # cnt_0 = 1
    # print(len(nodes))
    for node in nodes:
        # if cnt_0 % 1000 == 0:
        #   print(cnt_0)
        # cnt_0 += 1
        num_paths = max(int(math.ceil(maxT * hits_dict[node])), minT)
        # print num_paths,
        for cnt in range(num_paths):
            walks.append(
                G.random_walk_restart_for_large_bipartite_graph(nodes, percentage, rand=rand, alpha=alpha, start=node))
    random.shuffle(walks)
    return walks


def build_deepwalk_corpus_iter(G, num_paths, path_length, alpha=0,
                               rand=random.Random(0)):
    walks = []

    nodes = list(G.nodes())

    for cnt in range(num_paths):
        rand.shuffle(nodes)
        for node in nodes:
            yield G.random_walk(path_length, rand=rand, alpha=alpha, start=node)


def clique(size):
    return from_adjlist(permutations(range(1, size + 1)))


# http://stackoverflow.com/questions/312443/how-do-you-split-a-list-into-evenly-sized-chunks-in-python
def grouper(n, iterable, padvalue=None):
    return zip_longest(*[iter(iterable)] * n, fillvalue=padvalue)


def parse_adjacencylist(f):
    adjlist = []
    for l in f:
        if l and l[0] != "#":
            introw = [int(x) for x in l.strip().split()]
            row = [introw[0]]
            row.extend(set(sorted(introw[1:])))
            adjlist.extend([row])

    return adjlist


def parse_adjacencylist_unchecked(f):
    adjlist = []
    for l in f:
        if l and l[0] != "#":
            adjlist.extend([[int(x) for x in l.strip().split()]])

    return adjlist


def load_adjacencylist(file_, undirected=False, chunksize=10000, unchecked=True):
    if unchecked:
        parse_func = parse_adjacencylist_unchecked
        convert_func = from_adjlist_unchecked
    else:
        parse_func = parse_adjacencylist
        convert_func = from_adjlist

    adjlist = []

    t0 = time()

    with open(file_) as f:
        with ProcessPoolExecutor(max_workers=cpu_count()) as executor:
            total = 0
            for idx, adj_chunk in enumerate(executor.map(parse_func, grouper(int(chunksize), f))):
                adjlist.extend(adj_chunk)
                total += len(adj_chunk)

    t1 = time()

    logger.info('Parsed {} edges with {} chunks in {}s'.format(total, idx, t1 - t0))

    t0 = time()
    G = convert_func(adjlist)
    t1 = time()

    logger.info('Converted edges to graph in {}s'.format(t1 - t0))

    if undirected:
        t0 = time()
        G = G.make_undirected()
        t1 = time()
        logger.info('Made graph undirected in {}s'.format(t1 - t0))

    return G


def load_edgelist(file_, undirected=True):
    G = Graph()
    # adddddd
    with open(file_, encoding="UTF-8") as f:
        for l in f:
            x, y, z = l.strip().split()[:3]

            if float(z) > 0:

                G[x].append(y)
                if undirected:
                    G[y].append(x)
    G.make_consistent()
    return G


def load_edgelist_from_matrix(matrix, undirected=True):
    G = Graph()
    # adddddd
    for x in matrix.keys():
        for y in matrix[x]:
            G[x].append(y)
            if undirected:
                G[y].append(x)
    G.make_consistent()
    return G


def load_edgelist_w(file_, undirected=True):
    G = Graph()
    G.setIsWeight(True)
    G.initAct()
    with open(file_) as f:
        for l in f:
            x, y, w = l.strip().split()[:3]
            x = int(x)
            y = int(y)
            w = float(w)
            if len(G[x]) == 0:
                G[x] = {}
            if len(G[y]) == 0:
                G[y] = {}
            G[x][y] = w
            if undirected:
                G[y][x] = w

    G.make_consistent()
    return G


def load_matfile(file_, variable_name="network", undirected=True):
    mat_varables = loadmat(file_)
    mat_matrix = mat_varables[variable_name]

    return from_numpy(mat_matrix, undirected)


def from_networkx(G_input, undirected=True):
    G = Graph()

    for idx, x in enumerate(G_input.nodes_iter()):
        for y in iterkeys(G_input[x]):
            G[x].append(y)

    if undirected:
        G.make_undirected()

    return G


def from_numpy(x, undirected=True):
    G = Graph()

    if issparse(x):
        cx = x.tocoo()
        for i, j, v in zip(cx.row, cx.col, cx.data):
            G[i].append(j)
    else:
        raise Exception("Dense matrices not yet supported.")

    if undirected:
        G.make_undirected()

    G.make_consistent()
    return G


def from_adjlist(adjlist):
    G = Graph()

    for row in adjlist:
        node = row[0]
        neighbors = row[1:]
        G[node] = list(sorted(set(neighbors)))

    return G


def from_adjlist_unchecked(adjlist):
    G = Graph()

    for row in adjlist:
        node = row[0]
        neighbors = row[1:]
        G[node] = neighbors

    return G


class DataUtils(object):
    def __init__(self, model_path):
        self.model_path = model_path

    def rename(self, datafile):

        with open(os.path.join(self.model_path,"_ratings.dat"), "w") as fw:
            with open(datafile, "r", encoding="UTF-8") as fin:
                line = fin.readline()
                while line:
                    user, item, rating = line.strip().split("\t")
                    fw.write("u" + user + "\t" + "i" + item + "\t" + rating + "\n")
                    line = fin.readline()

    def split_data(self, percent):

        test_user,test_item,test_rate,rating = set(), set(), {},{}
        with open(os.path.join(self.model_path, "ratings.dat"), "r") as fin, open(os.path.join(self.model_path, "ratings_train.dat"),"w") as ftrain, open(os.path.join(self.model_path,"ratings_test.dat"), "w") as ftest:
            for line in fin.readlines():
                user, item, rate = line.strip().split("\t")
                if rating.get(user) is None:
                    rating[user] = {}
                rating[user][item] = rate
            for u in rating.keys():
                item_list = rating[u].keys()
                sample_list = random.sample(item_list, int(len(item_list) * percent))
                for item in item_list:
                    if item in sample_list:
                        ftrain.write(u + "\t" + item + "\t" + rating[u][item] + "\n")
                    else:
                        if test_rate.get(u) is None:
                            test_rate[u] = {}
                        test_rate[u][item] = float(rating[u][item])
                        test_user.add(u)
                        test_item.add(item)
                        ftest.write(u + "\t" + item + "\t" + rating[u][item] + "\n")
        return test_user, test_item, test_rate

    def read_data(self,filename=None):
        if filename is None:
            filename = os.path.join(self.model_path,"ratings_test.dat")
        users,items,rates = set(), set(), {}
        with open(filename, "r", encoding="UTF-8") as fin:
            line = fin.readline()
            while line:
                user, item, rate = line.strip().split()
                if rates.get(user) is None:
                    rates[user] = {}
                rates[user][item] = float(rate)
                users.add(user)
                items.add(item)
                line = fin.readline()
        return users, items, rates

def init_embedding_vectors(node_u, node_v, node_list_u, node_list_v, args):
    # user
    for i in node_u:
        vectors = np.random.random([1, args.d])
        help_vectors = np.random.random([1, args.d])

        node_list_u[i] = {}
        node_list_u[i]['embedding_vectors'] = preprocessing.normalize(vectors, norm='l2')
        node_list_u[i]['context_vectors'] = preprocessing.normalize(help_vectors, norm='l2')
    # item
    for i in node_v:
        vectors = np.random.random([1, args.d])
        help_vectors = np.random.random([1, args.d])
        node_list_v[i] = {}
        node_list_v[i]['embedding_vectors'] = preprocessing.normalize(vectors, norm='l2')
        node_list_v[i]['context_vectors'] = preprocessing.normalize(help_vectors, norm='l2')


def walk_generator(gul, args):
    # 计算中心度 mode为hits
    gul.calculate_centrality(args.mode)
    # 0 for large bipartite, 1 do not generate homogeneous graph file; 2 do not generate homogeneous graph
    if args.large == 0:

        gul.homogeneous_graph_random_walks(percentage=args.p, maxT=args.maxT, minT=args.minT, k=args.c, m=args.e)
    elif args.large == 1:
        gul.homogeneous_graph_random_walks_for_large_bipartite_graph(percentage=args.p, maxT=args.maxT, minT=args.minT)
    elif args.large == 2:
        gul.homogeneous_graph_random_walks_for_large_bipartite_graph_without_generating(datafile=args.train_data,
                                                                                        percentage=args.p,
                                                                                        maxT=args.maxT, minT=args.minT)
    return gul


def walk_generator_only(gul, args):
    # 计算中心度 mode为hits
    gul.calculate_centrality_only(args.mode)
    gul.calculate_centrality_only(args.mode)
    # 0 for large bipartite, 1 do not generate homogeneous graph file; 2 do not generate homogeneous graph

    gul.homogeneous_graph_random_walks_only(percentage=args.p, maxT=args.maxT, minT=args.minT, k=args.k, m=args.m)


def get_context_and_negative_samples(gul, args):
    if args.large == 0:
        # ns默认为4
        neg_dict_u, neg_dict_v = gul.get_negs(args.ns)
        print("negative samples is ok.....")
        context_dict_u, neg_dict_u = gul.get_context_and_negatives(gul.G_u, gul.walks_u, args.ws, args.ns, neg_dict_u)
        context_dict_v, neg_dict_v = gul.get_context_and_negatives(gul.G_v, gul.walks_v, args.ws, args.ns, neg_dict_v)
    else:
        neg_dict_u, neg_dict_v = gul.get_negs(args.ns)
        # print len(gul.walks_u),len(gul.walks_u)
        print("negative samples is ok.....")

        context_dict_u, neg_dict_u = gul.get_context_and_negatives(gul.node_u, gul.walks_u, args.ws, args.ns,
                                                                   neg_dict_u)
        context_dict_v, neg_dict_v = gul.get_context_and_negatives(gul.node_v, gul.walks_v, args.ws, args.ns,
                                                                   neg_dict_v)

    return context_dict_u, neg_dict_u, context_dict_v, neg_dict_v, gul.node_u, gul.node_v


def skip_gram(center, contexts, negs, node_list, lam, pa):
    loss = 0
    I_z = {center: 1}  # indication function
    for node in negs:
        I_z[node] = 0
    V = np.array(node_list[contexts]['embedding_vectors'])
    update = [[0] * V.size]
    for u in I_z.keys():
        if node_list.get(u) is None:
            pass
        Theta = np.array(node_list[u]['context_vectors'])
        X = float(V.dot(Theta.T))
        sigmod = 1.0 / (1 + (math.exp(-X * 1.0)))
        update += pa * lam * (I_z[u] - sigmod) * Theta
        node_list[u]['context_vectors'] += pa * lam * (I_z[u] - sigmod) * V
        try:
            loss += pa * (I_z[u] * math.log(sigmod) + (1 - I_z[u]) * math.log(1 - sigmod))
        except:
            pass
            # print "skip_gram:",
            # print(V,Theta,sigmod,X,math.exp(-X * 1.0),round(math.exp(-X * 1.0),10))
    return update, loss


def KL_divergence(edge_dict_u, u, v, node_list_u, node_list_v, lam, gamma):
    loss = 0
    e_ij = edge_dict_u[u][v]

    update_u = 0
    update_v = 0
    U = np.array(node_list_u[u]['embedding_vectors'])
    V = np.array(node_list_v[v]['embedding_vectors'])
    X = float(U.dot(V.T))

    sigmod = 1.0 / (1 + (math.exp(-X * 1.0)))

    update_u += gamma * lam * ((e_ij * (1 - sigmod)) * 1.0 / math.log(math.e, math.e)) * V
    update_v += gamma * lam * ((e_ij * (1 - sigmod)) * 1.0 / math.log(math.e, math.e)) * U

    try:
        loss += gamma * e_ij * math.log(sigmod)
    except:
        pass
        # print "KL:",
        # print(U,V,sigmod,X,math.exp(-X * 1.0),round(math.exp(-X * 1.0),10))
    return update_u, update_v, loss


def top_N(test_u, test_v, test_rate, node_list_u, node_list_v, top_n):
    recommend_dict = {}
    for u in test_u:
        recommend_dict[u] = {}
        for v in test_v:
            if node_list_u.get(u) is None:
                pre = 0
            else:
                U = np.array(node_list_u[u]['embedding_vectors'])
                if node_list_v.get(v) is None:
                    pre = 0
                else:
                    V = np.array(node_list_v[v]['embedding_vectors'])
                    pre = U.dot(V.T)[0][0]
            recommend_dict[u][v] = float(pre)

    precision_list = []
    recall_list = []
    ap_list = []
    ndcg_list = []
    rr_list = []

    for u in test_u:

        tmp_r = sorted(recommend_dict[u].items(), key=cmp_to_key(lambda x, y: x[1] - y[1]), reverse=True)[
                0:min(len(recommend_dict[u]), top_n)]
        tmp_t = sorted(test_rate[u].items(), key=cmp_to_key(lambda x, y: x[1] - y[1]), reverse=True)[
                0:min(len(test_rate[u]), len(test_rate[u]))]
        tmp_r_list = []
        tmp_t_list = []
        for (item, rate) in tmp_r:
            tmp_r_list.append(item)

        for (item, rate) in tmp_t:
            tmp_t_list.append(item)
        pre, rec = precision_and_recall(tmp_r_list, tmp_t_list)
        ap = AP(tmp_r_list, tmp_t_list)
        rr = RR(tmp_r_list, tmp_t_list)
        ndcg = nDCG(tmp_r_list, tmp_t_list)
        precision_list.append(pre)
        recall_list.append(rec)
        ap_list.append(ap)
        rr_list.append(rr)
        ndcg_list.append(ndcg)
    precison = sum(precision_list) / len(precision_list)
    recall = sum(recall_list) / len(recall_list)
    # print(precison, recall)
    f1 = 2 * precison * recall / (precison + recall)
    map = sum(ap_list) / len(ap_list)
    mrr = sum(rr_list) / len(rr_list)
    mndcg = sum(ndcg_list) / len(ndcg_list)
    return f1, map, mrr, mndcg


def equal(x, y):
    if (operator.eq(x, y)):
        return 0
    elif (operator.lt(x, y)):
        return -1
    else:
        return 1


def nDCG(ranked_list, ground_truth):
    dcg = 0
    idcg = IDCG(len(ground_truth))
    for i in range(len(ranked_list)):
        id = ranked_list[i]
        if id not in ground_truth:
            continue
        rank = i + 1
        dcg += 1 / math.log(rank + 1, 2)
    return dcg / idcg


def IDCG(n):
    idcg = 0
    for i in range(n):
        idcg += 1 / math.log(i + 2, 2)
    return idcg


def AP(ranked_list, ground_truth):
    hits, sum_precs = 0, 0.0
    for i in range(len(ranked_list)):
        id = ranked_list[i]
        if id in ground_truth:
            hits += 1
            sum_precs += hits / (i + 1.0)
    if hits > 0:
        return sum_precs / len(ground_truth)
    else:
        return 0.0


def RR(ranked_list, ground_list):
    for i in range(len(ranked_list)):
        id = ranked_list[i]
        if id in ground_list:
            return 1 / (i + 1.0)
    return 0


def precision_and_recall(ranked_list, ground_list):
    hits = 0
    for i in range(len(ranked_list)):
        id = ranked_list[i]
        if id in ground_list:
            hits += 1
    pre = hits / (1.0 * len(ranked_list))
    rec = hits / (1.0 * len(ground_list))
    return pre, rec


def generateFeatureFile(filecase, filevector_u, filevector_v, fileout, factors):
    vectors_u = {}
    vectors_v = {}
    with open(filevector_u, 'r') as fu:
        for line in fu.readlines():
            items = line.strip().split(' ')
            vectors_u[items[0]] = items[1:]
    with open(filevector_v, 'r') as fv:
        for line in fv.readlines():
            items = line.strip().split(' ')
            vectors_v[items[0]] = items[1:]
    with open(filecase, 'r') as fc, open(fileout, 'w') as fo:
        for line in fc.readlines():
            items = line.strip().split('\t')
            if vectors_u.get(items[0]) == None:
                vectors_u[items[0]] = ['0'] * factors
            if vectors_v.get(items[1]) == None:
                vectors_v[items[1]] = ['0'] * factors
            if items[-1] == '1':
                fo.write('{}\t{}\t{}\n'.format('\t'.join(vectors_u[items[0]]), '\t'.join(vectors_v[items[1]]), 1))
            else:
                fo.write('{}\t{}\t{}\n'.format('\t'.join(vectors_u[items[0]]), '\t'.join(vectors_v[items[1]]), 0))


def link_prediction(args):
    filecase_a = args.case_train
    filecase_e = args.case_test
    filevector_u = args.vectors_u
    filevector_v = args.vectors_v
    filecase_a_c = r'../data/features_train.dat'

    filecase_e_c = r'../data/features_test.dat'
    generateFeatureFile(filecase_a, filevector_u, filevector_v, filecase_a_c, args.d)
    generateFeatureFile(filecase_e, filevector_u, filevector_v, filecase_e_c, args.d)

    df_data_train = pd.read_csv(filecase_a_c, header=None, sep='\t', encoding='utf-8')
    X_train = df_data_train.drop(len(df_data_train.keys()) - 1, axis=1)
    y_train = df_data_train[len(df_data_train.keys()) - 1]

    df_data_test = pd.read_csv(filecase_e_c, header=None, sep='\t', encoding='utf-8')
    X_test = df_data_test.drop(len(df_data_train.keys()) - 1, axis=1)
    X_test = X_test.fillna(X_test.mean())
    y_test = df_data_test[len(df_data_test.keys()) - 1]
    y_test_list = list(y_test)
    # k_range = range(30,50)
    # scores=[]
    # for n in k_range:
    #     clf = RandomForestClassifier(n_estimators=n)
    #     score=cross_val_score(clf,X_train,y_train,cv=5,scoring="roc_auc")
    #
    #     scores.append(score.mean())
    # plt.plot(k_range, scores)
    # plt.xlabel('K')
    # plt.ylabel('roc_auc_scorer')  # 通过图像选择最好的参数
    # plt.show()
    # 决策树分类
    clf = RandomForestClassifier(n_estimators=64)
    # clf = KNeighborsClassifier()
    # clf = GradientBoostingClassifier(n_estimators=200)
    # clf = SVC(probability=True)
    # clf = LogisticRegression(penalty='l2')
    # clf = AdaBoostClassifier()
    # 五倍交叉训练
    # cv = metrics.model_selection.cross_val_score(clf, X_train, y_train, cv=4, scoring='f1_weighted')
    # print(cv.mean())
    clf.fit(X_train, y_train)
    # print(clf.predict_proba(X_test)[:, 1])
    clf_pred_est = clf.predict_proba(X_test)[:, 1]
    y_predic = clf.predict(X_test)
    fpr, tpr, thresholds = metrics.roc_curve(y_test_list, clf_pred_est)
    # 预测准确率
    average_precision = average_precision_score(y_test_list, clf_pred_est)
    # acc
    acc = metrics.accuracy_score(y_test_list, y_predic)

    precision, recall, thresholds = metrics.precision_recall_curve(y_test, clf_pred_est)
    # print("precision"+str(average_precision))
    # print("recall"+str(sum(recall)/len(recall)))
    # F1score
    F1score = metrics.f1_score(y_test_list, y_predic)

    # auc
    auc = metrics.auc(fpr, tpr)

    #
    recall = metrics.recall_score(y_test_list, y_predic)
    # print(str(recall))
    # plt.plot(recall, precision,
    #          lw=2,color='olive', label=' our method (area = %0.2f)' % average_precision)
    # plt.title("pr curve")
    # plt.xlabel("Recall")
    # plt.ylabel("Precision")
    # plt.legend()
    # plt.show()
    #
    # plt.plot([0, 1], [0, 1], color='navy', lw=2, linestyle='--')
    # plt.plot(fpr, tpr,
    #          lw=2,color='olive', label='our method  (area = %f)' % auc)
    # plt.title("roc curve")
    # plt.xlabel("False Positive Rate")
    # plt.ylabel("True Positive Rate")
    # plt.legend()
    # plt.show()
    # lg = LogisticRegression(penalty='l2',C=0.001)
    # lg.fit(X_train,y_train)
    # lg_y_pred_est = lg.predict_proba(X_test)[:,1]
    # fpr,tpr,thresholds = metrics.roc_curve(y_test,lg_y_pred_est)
    # average_precision = average_precision_score(y_test, lg_y_pred_est)
    os.remove(filecase_a_c)
    os.remove(filecase_e_c)
    # print(auc)
    # print(average_precision)
    return auc, average_precision, precision, acc, F1score, recall
    # print(recall)
    # print(precision)
    # print(fpr)
    # print(tpr)
    # return  auc, average_precision,recall,precision,fpr,tpr


def train_by_sampling(args):
    X = []
    y = []
    gul_split = GraphUtils("../default")
    gul_split.construct_training_graph("../data/md/mdrelation.dat")
    edge_dict_u = gul_split.edge_dict_u

    dicta = {}
    auc_roc = 0
    auc_pr = 0
    precision = 0

    fpr = 0
    tpr = 0
    acc = 0

    F1score = 0
    recall = 0
    for i in gul_split.node_u:

        diff = [y for y in gul_split.node_v if y not in list(edge_dict_u[i].keys())]
        random.seed(0)
        dnode = random.sample(diff, len(edge_dict_u[i]))

        dicta[i] = {}
        for j in dnode:
            edge_dict_u[i][j] = 0
            dicta[i][j] = 0

    # 保存训练集和测试集
    X = []
    y = []

    with open("../data/md/mdrelation.dat", "r", encoding="UTF-8") as fin:
        for line in fin:
            X.append(line.strip().split()[0:2])
            y.append(line.strip().split()[-1:][0])

    kf = KFold(n_splits=5, random_state=1)
    for train_index, test_index in kf.split(y):

        X_train, X_test = np.array(X)[train_index], np.array(X)[test_index]

        y_train, y_test = np.array(y)[train_index], np.array(y)[test_index]

        with open("../data/md/rating_train.dat", "w", encoding="UTF-8") as fin:
            for i in range(len(X_train)):
                fin.write(X_train[i][0] + "\t")
                fin.write(X_train[i][1] + "\t")
                fin.write(y_train[i] + "\n")

        with open("../data/md/rating_test.dat", "w", encoding="UTF-8") as fin:
            for i in range(len(X_test)):
                fin.write(X_test[i][0] + "\t")
                fin.write(X_test[i][1] + "\t")
                fin.write(y_test[i] + "\n")

        train_g = GraphUtils("../default")
        train_g.construct_training_graph("../data/md/rating_train.dat")
        train_edge = train_g.edge_dict_u
        train_node_u = train_g.node_u

        test_g = GraphUtils("../")
        test_g.construct_training_graph("../data/md/rating_test.dat")
        test_edge = test_g.edge_dict_u
        test_node_u = test_g.node_u

        for i in gul_split.node_u:
            if i in train_edge:
                r = len(train_edge[i])
            else:
                r = 0
            random.seed(r)
            train_neg_node = random.sample(list(dicta[i]), r)
            diff = [y for y in dicta[i] if y not in train_neg_node]

            if i not in train_node_u:
                train_edge[i] = {}
            for k in train_neg_node:
                train_edge[i][k] = 0

            if i not in test_node_u:
                test_edge[i] = {}
            for z in diff:
                test_edge[i][z] = 0

        with open("../data/md/case_train.dat", "w", encoding="UTF-8") as fin:
            for i in train_edge.keys():

                for j in train_edge[i]:
                    fin.write(i + "\t")
                    fin.write(j + "\t")
                    fin.write(str(int(train_edge[i][j])) + "\n")

        with open("../data/md/case_test.dat", "w", encoding="UTF-8") as fin:
            for i in test_edge.keys():
                for j in test_edge[i]:
                    fin.write(i + "\t")
                    fin.write(j + "\t")
                    fin.write(str(int(test_edge[i][j])) + "\n")

        # 读取文件名
        model_path = os.path.join('../', args.model_name)  # 拼接路径default
        if os.path.exists(model_path) is False:
            os.makedirs(model_path)  # 没有default文件夹则创建
        # 设置参数a=0.01，b=0.01，r=0.1, l=0.01
        alpha, beta, gamma, lam = args.alpha, args.beta, args.gamma, args.lam
        print('======== experiment settings =========')
        print(
            'alpha : %0.4f, beta : %0.4f, gamma : %0.4f, lam : %0.4f, p : %0.4f, ws : %d, ns : %d, maxT : % d, minT : %d, max_iter : %d, d : %d ,c: %0.1f,e: %0.1f' % (
            alpha, beta, gamma, lam, args.p, args.ws, args.ns, args.maxT, args.minT, args.max_iter, args.d, args.c,
            args.e))
        print('========== processing data ===========')
        # 传入default文件路径
        dul = DataUtils(model_path)
        # 默认为args.rec=0 如果为1则求出测试集

        if args.rec:
            test_user, test_item, test_rate = dul.read_data(args.test_data)

        print("constructing graph....")
        # 传入default路径
        gul = GraphUtils(model_path)
        # 传入../data/rating_train.dat路径

        # 构造训练图
        gul.construct_training_graph(args.train_data)

        edge_dict_u = gul.edge_dict_u  # u链接的边和权重{user：{item：rate，item：rate}}
        edge_list = gul.edge_list  # 所有的边
        walk_generator(gul, args)  # 产生同构图G_u和G_v以及随机游走的序列walks_u，walks_v

        print("getting context and negative samples....")
        context_dict_u, neg_dict_u, context_dict_v, neg_dict_v, node_u, node_v = get_context_and_negative_samples(gul,
                                                                                                                  args)
        node_list_u, node_list_v = {}, {}
        init_embedding_vectors(node_u, node_v, node_list_u, node_list_v, args)
        last_loss, count, epsilon = 0, 0, 1e-3

        print("============== training ==============")
        for iter in range(0, args.max_iter):
            s1 = "\r[%s%s]%0.2f%%" % ("*" * iter, " " * (args.max_iter - iter), iter * 100.0 / (args.max_iter - 1))
            loss = 0
            visited_u = dict(zip(node_list_u.keys(), [0] * len(node_list_u.keys())))
            visited_v = dict(zip(node_list_v.keys(), [0] * len(node_list_v.keys())))
            random.shuffle(edge_list)
            for i in range(len(edge_list)):
                u, v, w = edge_list[i]
                if u in context_dict_u:
                    length = len(context_dict_u[u])
                    random.shuffle(context_dict_u[u])
                    if visited_u.get(u) < length:
                        # print(u)
                        index_list = list(range(visited_u.get(u), min(visited_u.get(u) + 1, length)))
                        for index in index_list:
                            context_u = context_dict_u[u][index]
                            neg_u = neg_dict_u[u][index]
                            # center,context,neg,node_list,eta
                            for z in context_u:
                                tmp_z, tmp_loss = skip_gram(u, z, neg_u, node_list_u, lam, alpha)
                                node_list_u[z]['embedding_vectors'] += tmp_z
                                loss += tmp_loss
                        visited_u[u] = index_list[-1] + 3

                if v in context_dict_v:
                    length = len(context_dict_v[v])

                    random.shuffle(context_dict_v[v])
                    if visited_v.get(v) < length:
                        # print(v)
                        index_list = list(range(visited_v.get(v), min(visited_v.get(v) + 1, length)))
                        for index in index_list:
                            context_v = context_dict_v[v][index]
                            neg_v = neg_dict_v[v][index]
                            # center,context,neg,node_list,eta
                            for z in context_v:
                                tmp_z, tmp_loss = skip_gram(v, z, neg_v, node_list_v, lam, beta)
                                node_list_v[z]['embedding_vectors'] += tmp_z
                                loss += tmp_loss
                        visited_v[v] = index_list[-1] + 3

                update_u, update_v, tmp_loss = KL_divergence(edge_dict_u, u, v, node_list_u, node_list_v, lam, gamma)
                loss += tmp_loss
                node_list_u[u]['embedding_vectors'] += update_u
                node_list_v[v]['embedding_vectors'] += update_v

            delta_loss = abs(loss - last_loss)
            if last_loss > loss:
                lam *= 1.05
            else:
                lam *= 0.95
            last_loss = loss
            if delta_loss < epsilon:
                break
            sys.stdout.write(s1)
            sys.stdout.flush()
        save_to_file(node_list_u, node_list_v, model_path, args)

        print("")

        print("============== testing ===============")
        # auc_roc1, auc_pr1, recall1, precision1, fpr1, tpr1=link_prediction(args)
        # auc_roc, auc_pr, recall, precision, fpr, tpr=auc_roc+auc_roc1, auc_pr+auc_pr1,recall+recall1,precision+precision1,fpr+fpr1,tpr+tpr1
        auc_roc1, auc_pr1, precision1, acc1, F1score1, recall1 = link_prediction(args)

        auc_roc, auc_pr, precision, acc, F1score, recall = auc_roc1 + auc_roc, auc_pr1 + auc_pr, precision1.mean() + precision, acc1 + acc, F1score1 + F1score, recall1 + recall
    print(
        'link prediction metrics: AUC_ROC : %0.4f, AUC_PR : %0.4f precision: %0.4f,acc: %0.4f,F1score: %0.4f,recall: %0.4f' % (
        round(auc_roc / 5, 4), round(auc_pr / 5, 4), round(precision / 5, 4), round(acc / 5, 4), round(F1score / 5, 4),
        round(recall / 5, 4)))
    # return auc_roc/5,auc_pr/5
    # return auc_roc/5, auc_pr/5, recall/5, precision/5, fpr/5, tpr/5
    # 写入文件
    # with open("../data/param_1.txt", "a+", encoding="UTF-8") as fin:
    #             fin.write(str(args.k) + "\t")
    #             fin.write(str(args.m) + "\t")
    #             fin.write(str(args.alpha) + "\t")
    #             fin.write(str(args.beta) + "\t")
    #             fin.write(str(args.gamma) + "\t")
    #             fin.write(str(args.mode) + "\t")
    #             fin.write(str(auc_roc/5)+"\t")
    #             fin.write(str(auc_pr/5)+"\n")
    #             fin.write(str(precision/5) + "\n")
    #             fin.write(str(acc/5) + "\n")
    #             fin.write(str(F1score/5) + "\n")
    #             fin.write(str(recall/5) + "\n")
    #


def train(args):
    model_path = os.path.join('../', args.model_name)
    if os.path.exists(model_path) is False:
        os.makedirs(model_path)
    alpha, beta, gamma, lam, k = args.alpha, args.beta, args.gamma, args.lam, args.k
    print('======== experiment settings =========')
    print(
        'alpha : %0.4f, beta : %0.4f, gamma : %0.4f, lam : %0.4f, p : %0.4f, ws : %d, ns : %d, maxT : % d, minT : %d, max_iter : %d, d : %d,c: %f ,e: %f' % (
        alpha, beta, gamma, lam, args.p, args.ws, args.ns, args.maxT, args.minT, args.max_iter, args.d, args.c, args.e))
    print('========== processing data ===========')
    dul = DataUtils(model_path)
    if args.rec:
        test_user, test_item, test_rate = dul.read_data(args.test_data)
    print("constructing graph....")
    gul = GraphUtils(model_path)
    gul.construct_training_graph(args.train_data)
    edge_dict_u = gul.edge_dict_u
    edge_list = gul.edge_list
    walk_generator(gul, args)

    print("getting context and negative samples....")
    context_dict_u, neg_dict_u, context_dict_v, neg_dict_v, node_u, node_v = get_context_and_negative_samples(gul, args)
    node_list_u, node_list_v = {}, {}
    init_embedding_vectors(node_u, node_v, node_list_u, node_list_v, args)

    last_loss, count, epsilon = 0, 0, 1e-3
    print("============== training ==============")
    for iter in range(0, args.max_iter):
        s1 = "\r[%s%s]%0.2f%%" % ("*" * iter, " " * (args.max_iter - iter), iter * 100.0 / (args.max_iter - 1))
        loss = 0
        num = 0
        visited_u = dict(zip(node_list_u.keys(), [0] * len(node_list_u.keys())))
        visited_v = dict(zip(node_list_v.keys(), [0] * len(node_list_v.keys())))

        random.shuffle(edge_list)
        for (u, v, w) in edge_list:
            if visited_u.get(u) == 0 or random.random() > 0.95:
                # print(u)
                length = len(context_dict_u[u])
                index_list = random.sample(list(range(length)), min(length, 1))
                for index in index_list:
                    context_u = context_dict_u[u][index]
                    neg_u = neg_dict_u[u][index]
                    # center,context,neg,node_list,eta
                    for k, z in enumerate(context_u):
                        tmp_z, tmp_loss = skip_gram(u, z, neg_u, node_list_u, lam, alpha)
                        node_list_u[z]['embedding_vectors'] += tmp_z
                        loss += tmp_loss
                visited_u[u] = 1
            if visited_v.get(v) == 0 or random.random() > 0.95:
                # print(v)
                length = len(context_dict_v[v])
                index_list = random.sample(list(range(length)), min(length, 1))
                for index in index_list:
                    context_v = context_dict_v[v][index]
                    neg_v = neg_dict_v[v][index]
                    # center,context,neg,node_list,eta
                    for k, z in enumerate(context_v):
                        tmp_z, tmp_loss = skip_gram(v, z, neg_v, node_list_v, lam, beta)
                        node_list_v[z]['embedding_vectors'] += tmp_z
                        loss += tmp_loss
                visited_v[v] = 1
            # print(len(edge_dict_u))
            update_u, update_v, tmp_loss = KL_divergence(edge_dict_u, u, v, node_list_u, node_list_v, lam, gamma)
            loss += tmp_loss
            node_list_u[u]['embedding_vectors'] += update_u
            node_list_v[v]['embedding_vectors'] += update_v
            count = iter
            num += 1
        delta_loss = abs(loss - last_loss)
        if last_loss > loss:
            lam *= 1.05
        else:
            lam *= 0.95
        last_loss = loss
        if delta_loss < epsilon:
            break
        sys.stdout.write(s1)
        sys.stdout.flush()
    save_to_file(node_list_u, node_list_v, model_path, args)
    print("")
    if args.lip:
        print("============== testing ===============")
        auc_roc, auc_pr = link_prediction(args)
        print('link prediction metrics: AUC_ROC : %0.4f, AUC_PR : %0.4f' % (round(auc_roc, 4), round(auc_pr, 4)))


def ndarray_tostring(array):
    string = ""
    for item in array[0]:
        string += str(item).strip() + " "
    return string + "\n"


def save_to_file(node_list_u, node_list_v, model_path, args):
    with open(args.vectors_u, "w") as fw_u:
        for u in node_list_u.keys():
            fw_u.write(u + " " + ndarray_tostring(node_list_u[u]['embedding_vectors']))
    with open(args.vectors_v, "w") as fw_v:
        for v in node_list_v.keys():
            fw_v.write(v + " " + ndarray_tostring(node_list_v[v]['embedding_vectors']))


def main():
    # with open("../data/param.txt", "w", encoding="UTF-8") as fin:
    #         fin.write("ws" + "\t")
    #         fin.write("ns" + "\t")
    #         fin.write("d" + "\t")
    #         fin.write("beta" + "\t")
    #         fin.write("gama" + "\t")
    #         fin.write("lam" + "\t")
    #         fin.write("p" + "\t")
    #         fin.write("acu_roc" + "\t")
    #         fin.write("auc_pr" + "\n")
    # auc_rocs=[]
    # auc_prs=[]
    # b=[]
    # a=[]
    # c=[]
    # for ws in [1,2,3,4,5,6,7,8,9]:
    #    for ns in [1,2,4,6,8,10]:
    #    for d in [32,64,128]:
    #    for beta in [0.0001,0.0005,0.001,0.005,0.01,0.05,0.1,0.12,0.15,0.17,0.2]:
    #    for alpha in  [0.0001,0.0005,0.001,0.005,0.01,0.05,0.1,0.12,0.15,0.17,0.2]:
    #    for gamma in [0.0001,0.0005,0.001,0.005,0.01,0.05,0.1,0.12,0.15,0.17,0.2]:
    #    #                          for lam in [0.01,0.025,0.1]:
    # for p in [0.05,0.1,0.15,0.2,0.3,0.4,0.5]:
    # for k in [0.1,0.5,1,5,10]:
    parser = ArgumentParser("DMNE",
                            formatter_class=ArgumentDefaultsHelpFormatter,
                            conflict_handler='resolve')
    parser.add_argument('--train-data', default=r'../data/rating_train.dat',
                        help='Input graph file.')

    parser.add_argument('--test-data', default=r'../data/rating_test.dat')

    parser.add_argument('--model-name', default='default',
                        help='name of model.')

    parser.add_argument('--vectors-u', default=r'../data/vectors_u.dat',
                        help="file of embedding vectors of U")

    parser.add_argument('--vectors-v', default=r'../data/vectors_v.dat',
                        help="file of embedding vectors of V")

    parser.add_argument('--case-train', default=r'../data/md/case_train.dat',
                        help="file of training data for LR")

    parser.add_argument('--case-test', default=r'../data/md/case_test.dat',
                        help="file of testing data for LR")

    parser.add_argument('--ws', default=5, type=int,  # 5
                        help='window size.')

    parser.add_argument('--ns', default=5, type=int,
                        help='number of negative samples.')

    parser.add_argument('--d', default=128, type=int,
                        help='embedding size.')

    parser.add_argument('--maxT', default=32, type=int,
                        help='maximal walks per vertex.')

    parser.add_argument('--c', default=0.5, type=float,
                        help='misi part.')
    parser.add_argument('--e', default=0.5, type=float,
                        help='disi part.')
    parser.add_argument('--minT', default=1, type=int,
                        help='minimal walks per vertex.')

    parser.add_argument('--p', default=0.15, type=float,  # 0.15
                        help='walk stopping probability.')

    parser.add_argument('--alpha', default=0.0001, type=float,  # 0.01
                        help='trade-off parameter alpha.')

    parser.add_argument('--beta', default=0.01, type=float,  # 0.01
                        help='trade-off parameter beta.')

    parser.add_argument('--gamma', default=0.1, type=float,  # 0.1
                        help='trade-off parameter gamma.')

    parser.add_argument('--lam', default=0.01, type=float,
                        help='learning rate lambda.')
    parser.add_argument('--max-iter', default=50, type=int,
                        help='maximal number of iterations.')

    parser.add_argument('--rec', default=1, type=int,
                        help='calculate the recommendation metrics.')

    parser.add_argument('--lip', default=1, type=int,
                        help='calculate the link prediction metrics.')

    parser.add_argument('--large', default=0, type=int,
                        help='for large bipartite, 1 do not generate homogeneous graph file; 2 do not generate homogeneous graph')

    parser.add_argument('--mode', default="hits", type=str,
                        help='metrics of centrality')

    args = parser.parse_args()
    train_by_sampling(args)


#
#                                             auc_rocs.append(auc)
#                                             auc_prs.append(pr)
# #
# i = 0
# for beta in [0.0001, 0.001, 0.01, 0.1, 1]:
#     for alpha in [0.0001, 0.001, 0.01, 0.1, 1]:
#         for gamma in [0.0001, 0.001, 0.01, 0.1, 1]:
#             print('beta=' + str(beta) + '\t' + 'alpha=' + str(alpha) + '\t' + 'gamma=' + str(gamma) + '\t')
#             print('roc='+str(auc_rocs[i]))
#             print('pr='+str(auc_prs[i]))
#             i=i+1
# plt.ylim(0.890,0.905)
# plt.plot([1,2,3,4,5,6,7,8,9], auc_rocs, label='auc_roc ')
# plt.plot([1,2,3,4,5,6,7,8,9], auc_prs, color='orange',label='auc_roc ')
# plt.title("ws's performance")
# plt.xlabel("ws")
# plt.ylabel("Scores")
# plt.legend()
# plt.show()
# print("============== testing ===============")
# auc_rocs=[]
# auc_prs=[]
# for i in range(10,100):
#     auc_roc, auc_pr = link_prediction(args,i)
#     auc_rocs.append(auc_roc)
#     auc_prs.append(auc_pr)
# plt.plot(range(10,100), auc_rocs,label="roc")
# plt.plot(range(10,100),auc_prs,label="pr")
# plt.xlabel('K')
# plt.ylabel('value')  # 通过图像选择最好的参数
# plt.show()


# train(args)

if __name__ == "__main__":
    sys.exit(main())
